# Supplementary material for: Efficient identification of neoantigen-specific T-cell responses in advanced human ovarian cancer
Source: J Immunother Cancer. 2019 Jun 20;7:156. doi: 10.1186/s40425-019-0629-6 (PMC6587259; doi:10.1186/s40425-019-0629-6)
Supplement: Supplementary file 12 — Table S1. Clinical demographics of treatment-naïve (including both chemotherapy and immunotherapy) epithelial ovarian cancer patients at the time of primary debulking surgery. Patient identification number, age at diagnosis, tumor histologic type, FIGO stage, debulking status, residual tumor mass after debulking surgery, number of recurrences after primary debulking surgery, and RECIST to frontline chemotherapy after primary debulking surgery. (XLSX 10 kb) [file 40425_2019_629_MOESM12_ESM.xlsx]

## Sheet: Table S1
Table S1. Clinical demographics of treatment-naïve (including both chemotherapy and immunotherapy) epithelial ovarian cancer patients at the time of primary debulking surgery.
Patient	Age at diagnosis	Type	Stage	Histology	Debulking status	Residual tumor mass	Number of recurrences	RECIST
Pt #01	51	Ovary	IIIC	Serous	Optimal	none	2	CR
Pt #02	51	Ovary	IIIC	Serous	Optimal	<5 mm	1	CR
Pt #03	50	Ovary	IIIC	Serous	Optimal	<5 mm	9	N/A
Pt #04	44	Ovary	IIIC	Serous	Optimal	none	3	CR
Pt #05	49	Ovary	IV	Mixed	Optimal	<5 mm	4	N/A
Pt #06	74	Ovary	IIIC	Serous	Optimal	<5 mm	0	N/A
Pt #07	89	Ovary	IV	Mixed	Optimal	none	1	N/A
Pt #08	65	Ovary	IIIC	Endometrioid	Optimal	none	6	CR
Pt #09	68	Ovary	IIIC	Serous	Optimal	<1 cm	3	CR
Pt #10	54	Ovary	IIIC	Mixed	Optimal	<1 cm	1	CR
Pt #11	66	Ovary	IIIC	Serous	Optimal	<1 cm	0	SD
Pt #12	81	Ovary	IIIC	Serous	Optimal	none	4	N/A
Pt #13	70	Ovary	IIIC	Serous	Optimal	<1 cm	1	N/A
Pt #14	54	Ovary	IV	Serous	Sub-optimal	>1 cm	2	CR
Pt #15	78	Ovary	IIIC	Serous	Sub-optimal	>1 cm	N/A	N/A
Pt #16	44	Peritoneal	IIIC	Serous	Optimal	<1 cm	6	CR
Pt #17	72	Ovary	IIIC	Serous	Optimal	<5 mm	4	CR
Pt #18	56	Ovary	IIIC	Mixed	Sub-optimal	>1 cm	2	N/A
Pt #19	55	Ovary	IIIC	Serous	Optimal	<5 mm	4	N/A
Pt #20	64	Ovary	IIIC	Serous	Optimal	<1 cm	7	PD
Patient identification number, age at diagnosis, tumor histologic type, FIGO stage, debulking status, residual tumor mass after debulking surgery, number of recurrences after primary debulking surgery, and RECIST to frontline chemotherapy after primary debulking surgery.
